# Supplementary material for: Chemical Profile and Biological Activities of Brassica rapa and Brassica napus Ex Situ Collection from Portugal
Source: Foods. 2024 Apr 11;13(8):1164. doi: 10.3390/foods13081164 (PMC11049378; doi:10.3390/foods13081164)
Supplement: Supplementary file 1 [file foods-13-01164-s001.zip]

Archive with 1 entries (1 files):
- foods-2931600-supplementary.pdf
